# Supplementary material for: Antimicrobial and Photoantimicrobial Activities of Chitosan/CNPPV Nanocomposites
Source: Int J Mol Sci. 2022 Oct 19;23(20):12519. doi: 10.3390/ijms232012519 (PMC9604068; doi:10.3390/ijms232012519)
Supplement: Supplementary file 1 [file ijms-23-12519-s001.zip]

Archive with 1 entries (1 files):
- ijms-1960177-supplementary.pdf
